# Supplementary material for: Seasonal Shifts in the Microbiota of Wild-Caught Danish Carcinus maenas
Source: Microorganisms. 2026 May 25;14(6):1187. doi: 10.3390/microorganisms14061187 (PMC13302918; doi:10.3390/microorganisms14061187)
Supplement: Supplementary file 1 [file microorganisms-14-01187-s001.zip]

Archive with 1 entries (1 files):
- microorganisms-4275542-supplementary.pdf
